# Supplementary material for: Urinary Concentrations of Bisphenol Mixtures during Pregnancy and Birth Outcomes: The MAKE Study
Source: Int J Environ Res Public Health. 2021 Sep 26;18(19):10098. doi: 10.3390/ijerph181910098 (PMC8508042; doi:10.3390/ijerph181910098)
Supplement: Supplementary file 1 [file ijerph-18-10098-s001.zip]

Archive with 1 entries (1 files):
- ijerph-1366917-Supplementary Materials.pdf
